# Supplementary material for: Endosomal PI(3)P regulation by the COMMD/CCDC22/CCDC93 (CCC) complex controls membrane protein recycling
Source: Nat Commun. 2019 Sep 19;10:4271. doi: 10.1038/s41467-019-12221-6 (PMC6753146; doi:10.1038/s41467-019-12221-6)
Supplement: Supplementary file 4 — Supplementary Data 1—Protein Interactome Database Analysis for CCC and Retriever Subunits [file 41467_2019_12221_MOESM4_ESM.xlsx]

## Sheet: Sheet1
VPS35L		CCDC22		CCDC93		COMMD1	COMMD2		COMMD3		COMMD4	commd4 / CG32039	COMMD5		COMMD6	COMMD7	COMMD8	COMMD9	COMMD10	VPS29		VPS26C		FAM45A
Human (VPS35L)	Drosophila (CG8202)	Human (CCDC22)	Drosophila (CG9951)	Human (CCDC93)	Drosophila (Fidipidine)	Human (COMMD1)	Human (COMMD2)	Drosophila (CG7168)	Human (COMMD3)	Drosophila (CG12106)	Human (COMMD4)	Drosophila (CG32039)	Human (COMMD5)	Drosophila (CG4570)	Human (COMMD6)	Human (COMMD7)	Human (COMMD8)	Human (COMMD9)	Human (COMMD10)	Human (VPS29)	Drosophila (CG4764)	Human (VPS26C)	Drosophila (CG4074)	Human (FAM45A)		CCC component	Instances counted		CCC component	Relative representation
BSG		ABI1	ABI1 / ABI	CCDC22	CCDC22 / CG9951	ATAD3C	VPS35L	CCDC22 / CG9951	VPS35L	COMMD2 / CG7168	VPS35L		CCDC22	CG12496	VPS35L	CCDC22	ATP9A	AKR7A3	ACOT9	COMMD10	ARFRP1	COMMD6		COMMD6		CCDC22	16		COMMD10	1
CCDC22		ABI2	AIMP1 / CG8235	COMMD1	CCDC65 / CG10510	BCR	CCDC93	CDC25B / STG	CCDC93	FHL2 / LMPT	CCDC93		COMMD1	CG13458	CCDC93	COMMD1	BOLA1	CCDC22	C11orf73	VPS26A	CG13473	COMMD1		COMMD1		COMMD2	16		COMMD6	1
CCDC93		ACTB	BLOCS2 / BLOS2	COMMD10	EXOC7 / EXO70	VPS35L	CCDC151	CG14342	CCDC151	MET	CCDC22		COMMD10	CG32086	CCDC22	COMMD10	VPS35L	COMMD1	VPS35L	VPS26B	CG30008	VPS29		COMMD10		COMMD3	16		COMMD8	1
COMMD1		ACTBL2	CCDC53	COMMD2	PSMC5 / RPT6R	CCDC93	CCDC22	COMMD3 / CG12106	CCDC22		COMMD1		COMMD2	CG8813	COMMD1	COMMD2	CCDC93	COMMD10	CCDC93	VPS35L	NOT10	COMMD8		COMMD2		COMMD10	15		FAM45A	1
COMMD10		BIRC6	CCDC93 / FIDIPIDINE	COMMD3		CCDC22	COMMD1	ENSA / ENDOS	CD33		COMMD10		COMMD3	LDB2 / CHI	COMMD10	COMMD3	CCDC151	COMMD2	CCDC22	CCDC93	TBC1D5	COMMD3		VPS29		COMMD4	15		COMMD1	0.866667
COMMD2		VPS35L	CG14818	COMMD4		COMMD10	COMMD10	RPL37 / RPL37A	CNGA3		COMMD2		COMMD4	LOLA	COMMD2	COMMD4	CCDC22	COMMD3	COMMD1	VPS35	VPS26	COMMD4		COMMD8		COMMD6	15		CCDC22	0.695652
COMMD3		C17orf59	CG15071	COMMD6		COMMD2	COMMD3		COMMD1		COMMD3		COMMD6	NFXL1 / CG15011	COMMD3	COMMD6	COG1	COMMD4	COMMD2	COMMD7	VPS35	COMMD10		CCDC22		COMMD8	15		COMMD2	0.695652
COMMD4		CCDC151	CG17778	COMMD8		COMMD3	COMMD4		COMMD10		Commd5		COMMD8	PDIA3 / ERP60	COMMD4	COMMD8	COG2	COMMD6	COMMD3	FAM45A		FAM45A		COMMD3		FAM45A	15		COMMD3	0.695652
COMMD6		CCDC93	CG5080	FAM167A		COMMD4	COMMD5		COMMD2		COMMD6		FAM45A	PPIF / CYP1	COMMD5	FAM45A	COG3	COMMD8	COMMD4	ANKRD27		IL13RA2		COMMD4		VPS29	15		COMMD7	0.666667
COMMD8		CNGA3	CG9674	FAM45A		COMMD5	COMMD6		COMMD4		COMMD7		VPS29	PRPF3 / PRP3	COMMD7	VPS29	COG4	FAM45A	COMMD5	TBC1D5				ADIPOR1		COMMD1	13		COMMD9	0.666667
FAM45A		COG6	CNN	KIF2B		COMMD6	COMMD7		COMMD5		COMMD8			SOD1 / SOD	COMMD8		COG5	LYPD3	COMMD6	VPS26C				VPS35L		CCDC93	12		COMMD4	0.652174
HDAC11		COMMD1	COMMD2 / CG7168	LTBR		COMMD7	COMMD8		COMMD6		COMMD9			SUMO3 / SMT3	COMMD9		COG6	VPS29	COMMD7	COMMD9				CCDC93		VPS35L	10		VPS29	0.652174
VPS29		COMMD10	DF31	PHF15		COMMD8	COMMD9		COMMD7		VPS26C			TXNRD2 / TRXR-1	VPS26C		COG7		COMMD8	COMMD5				COMMD7		COMMD5	10		CCDC93	0.521739
		COMMD2	DHX9 / MLE	VPS29		COMMD9	CTAGE5		COMMD8		E2F6			YWHAE / 14-3-3EPSILON	E2F6		COG8		COMMD9	COMMD6				FAM45B		COMMD7	10		KIF2B	0.4375
		COMMD3	DRAP1 / NC2ALPHA			VPS26C	FAM45A		COMMD9		EXOSC2			ZNF800 / CG10979	EMB		COMMD1		VPS26C	CCDC22				COMMD9		COMMD9	10		VPS35L	0.434783
		COMMD4	DTNBP1 / DYSB			E2F6	FAT3		CTAGE5		FAM45A				FAM45A		COMMD10		FAM45A	COMMD3				COMMD5		VPS26C	8		COMMD5	0.434783
		COMMD5	EXOC1 / SEC3			FAM167A	KIF2B		VPS26C		TFDP1				KIF2B		COMMD2		FKBP15	COMMD8				VPS26C		KIF2B	7		VPS26C	0.347826
		COMMD6	EXOC7 / EXO70			FAM45A	LAMP3		FAM167A		VPS29				MFAP3		COMMD3		TCTEX1D2	COMMD2				NMT2		FAM167A	5		FAM167A	0.3125
		COMMD7	MTMR9 / CG5026			G6PD	SCN2B		FAM45A						TFDP1		COMMD4		TP53RK	COMMD4						CCDC151	4		E2F6	0.25
		COMMD8	NUP62 / NUP62			KIF2B	TRIM16L		IL13RA2						TM2D3		COMMD5		TPRKB	MCM7						E2F6	4		TRIM16L	0.25
		COMMD9	NUP88 / MBO			NFYC	VPS29		JOSD2						VPS29		COMMD6		TRAF7							TFDP1	4		CTAGE5	0.1875
		CTAGE5	RASSF8 / RASSF8			RAD21			KIF2B						VPS33B		COMMD7		TRIM13							TRIM16L	4		CCDC151	0.16
		CYFIP2	SUN1 / KOI			STK11IP			LAMP3								COMMD9		VPS29							CTAGE5	3		TFDP1	0.16
		DTNBP1	VLET			TBC1D4			SPACA1								VPS26C									VPS33B	3		VPS33B	0.12
		EXOC3				TFDP1			TMEM206								E2F6
		FAM167A				TRIM16L			TNFSF8								FAM167A
		FAM45A				TTF2			TRIM16L								FAM45A
		KIF2B				VPS29			VPS29								KIF2B
		MTMR2				VPS33B											QSER1
		NONO															TFDP1
		POTEI															TFDP2
		PSMD7															UBB
		PSPC1															UIMC1
		SPAG5															VPS29
		SRGAP3
		TRIM16L
		VIPAR
		VPS29
		VPS33B
		ZWINT
